# Supplementary material for: Real-Time Artificial Intelligence Versus Standard Colonoscopy in the Early Detection of Colorectal Cancer: A Systematic Review and Meta-Analysis
Source: Healthcare (Basel). 2025 Oct 3;13(19):2517. doi: 10.3390/healthcare13192517 (PMC12524564; doi:10.3390/healthcare13192517)
Supplement: Supplementary file 1 [file healthcare-13-02517-s001.zip]

Archive with 1 entries (1 files):
- healthcare-3803757 Supplemental File-Revised.pdf
